# Supplementary material for: Chinese Herbal Medicine for Cervicogenic Dizziness: A Systematic Review and Meta-Analysis
Source: Evid Based Complement Alternat Med. 2022 May 9;2022:2425851. doi: 10.1155/2022/2425851 (PMC9110151; doi:10.1155/2022/2425851)
Supplement: Supplementary Materials — are given in the .docx file format. Appendix A. Search strategies used in English databases. Description of data: search strategies used in three English databases (MEDLINE, EMBASE, and CENTRAL). [file 2425851.f1.zip]

Archive with 2 entries (2 files):
- [CGD] PRISMA 2009 checklist_6Apr22.doc
- [CGD] Supplementary material_19Jan22.docx
